# Supplementary material for: Genome-wide association study identifies novel loci and candidate genes for rust resistance in wheat (Triticum aestivum L.)
Source: BMC Plant Biol. 2024 May 17;24:411. doi: 10.1186/s12870-024-05124-2 (PMC11100168; doi:10.1186/s12870-024-05124-2)
Supplement: Supplementary file 2 — Supplementary Material 2 [file 12870_2024_5124_MOESM2_ESM.xlsx]

## Sheet: Expression Analysis
SN	Environment	Protein	Rust name/MTA name/ TraesID	Control	PM	Yr	Fold Incriment	> 1.5 fold incriment
1	YR_Ludhiana	Haem peroxidase	Yr/AX-95256011/TraesCS2D02G304100	2.1	3.95	2.78	1.32
2	YR_Ludhiana	Tify domain binding domain	Yr/AX-95203560/TraesCS4A02G498600	2.12	3.41	2.51	1.18
3	YR_Ludhiana	WD40 repeat	Yr/AX-95203560/TraesCS4A02G498400	0	0.88	0.54	NA	*
4	YR_Average	Co-chaperone protein p23-like	Yr/AX-95172478/TraesCS1A02G051500	4.29	5.17	4.99	1.16
5	YR_Gurdaspur	START domain	Yr/AX-95165557/TraesCS2A02G010200	4.94	4.68	5.6	1.13
6	YR_Gurdaspur	Pyruvate dehydrogenase E1 component subunit alpha	Yr/AX-95165557/TraesCS2A02G010100	5.52	6.36	5.51	1
7	YR_Ludhiana	Zinc finger, RanBP2-type	Yr/AX-95148952/TraesCS2A02G032600	2.42	2.87	3.1	1.28
8	YR_Ludhiana	ATP sulfurylase 2	Yr/AX-95148952/TraesCS2A02G032500	6.19	5.27	5.83	0.94
9	YR_Dhaulakuan	Mitochondrial substrate/solute carrier	Yr/AX-95107273/TraesCS3B02G581700	1.28	0.85	1.98	1.54	*
10	YR_Dhaulakuan	Regulator of chromosome condensation 1/beta-lactamase-inhibitor protein II	Yr/AX-95107273/TraesCS3B02G581600	0.91	2.05	1.54	1.68	*
11	YR_Dhaulakuan	Palmitoyltransferase, DHHC domain	Yr/AX-94990952/TraesCS6A02G393900	0.16	1.58	0.48	3.02	*
12	YR_Ludhiana	Tetratricopeptide repeat	Yr/AX-94875635/TraesCS1B02G337400	2.1	0	2.96	1.41
13	YR_Durgapura	Rieske [2Fe-2S] iron-sulphur domain	Yr/AX-94872685/TraesCS3B02G574300	5.06	2.43	6.24	1.23
14	YR_Durgapura	Pyridoxal phosphate-dependent transferase	Yr/AX-94769906/TraesCS3D02G519600	0.13	0	2.44	19.36	*
15	YR_Ludhiana	Nucleotide-binding alpha-beta plait domain superfamily	Yr/AX-94762873/TraesCS1D02G002500	3.66	3.78	3.71	1.02
16	YR_Ludhiana	TATA box binding protein associated factor (TAF	Yr/AX-94762873/TraesCS1D02G002300	1.41	2.38	1.84	1.3
17	YR_Bajaura	Transcription initiation factor IIA subunit 2	Yr/AX-94723806/TraesCS3D02G530700	0.59	0.74	0.9	1.52	*
18	YR_Bajaura	DEAD-box ATP-dependent RNA helicase 58, chloroplastic	Yr/AX-94723806/TraesCS3D02G530600	1.19	1.3	1.26	1.07
19	YR_Bajaura	Protein PIN-LIKES 2 / Membrane transport protein	Yr/AX-94723806/TraesCS3D02G530400	3.13	4.21	4.04	1.29
20	YR_Bajaura	Drought induced 19 protein type, zinc-binding domain	Yr/AX-94723806/TraesCS3D02G530300	2.88	0.39	2.47	0.86
21	YR_Average	Glycosyltransferases	Yr/AX-94690433/TraesCS2D02G038900	0.12	1.26	0.83	7.23	*
22	YR_Average	Eukaryotic translation initiation factor 3 subunit M	Yr/AX-94690433/TraesCS2D02G038800	2.79	3.18	3	1.07
23	YR_Average	TMEM115/Pdh1/Rbl19 / Rhomboid-like superfamily	Yr/AX-94690433/TraesCS2D02G038700	4.14	5.48	4.56	1.1
24	YR_Bajaura	Bifunctional inhibitor/plant lipid transfer protein/seed storage helical domain	Yr/AX-94681852/TraesCS3A02G338000	2.16	3.9	4.99	2.31	*
25	YR_Bajaura	ARF GAP-like zinc finger-containing protein ZIGA4	Yr/AX-94681852/TraesCS3A02G337800	2.5	2.58	2.83	1.13
26	YR_Dhaulakuan	SAC domain	Yr/AX-94590703/TraesCS1D02G408100	2.36	3.55	3.02	1.28
27	YR_Dhaulakuan	Urease accessory protein UreG	Yr/AX-94590703/TraesCS1D02G408000	3.66	4.35	3.88	1.06
28	YR_Delhi	Armadillo-like helical	Yr/AX-94561441/TraesCS5D02G553700	1.2	1.75	1.56	1.3
29	YR_Delhi	Exoribonuclease, phosphorolytic domain	Yr/AX-94561441/TraesCS5D02G553600	1.36	1.38	1.46	1.08
30	YR_Delhi	Nucleotide-binding alpha-beta plait domain	Yr/AX-94561441/TraesCS5D02G553500	1.38	1.03	1.5	1.09
31	YR_Delhi	Winged helix DNA-binding domain superfamily / Heat shock factor (HSF)-type, DNA-binding	Yr/AX-94561441/TraesCS5D02G553300	2.2	2.72	2.5	1.14
32	YR_Jammu	Galactose oxidase/kelch, beta-propeller	Yr/AX-94513116/TraesCS3D02G458500	2.28	2.59	2.76	1.21
33	YR_Bajaura	Importin-beta, N-terminal domain	Yr/AX-94480089/TraesCS2B02G624100	1.43	1.86	1.69	1.18
34	YR_Karnal	RING-type E3 ubiquitin transferase / Zinc finger, RING/FYVE/PHD-type	Yr/AX-94476121/TraesCS2A02G456200	2.69	3.22	3.66	1.36
35	YR_Karnal	Protein kinase domain	Yr/AX-94476121/TraesCS2A02G456100	4.11	5.33	5.43	1.32
36	YR_Karnal	Alpha/gamma-adaptin-binding protein p34 / Alpha/gamma-adaptin-binding protein p34	Yr/AX-94476121/TraesCS2A02G455900	1.71	2.53	2.26	1.32
37	YR_Karnal	Protein MULTIPLE CHLOROPLAST DIVISION SITE 1	Yr/AX-94476121/TraesCS2A02G455800	1.74	2.11	1.9	1.1
38	YR_Karnal	Myb/SANT-like domain	Yr/AX-94476121/TraesCS2A02G455700	0.38	0.86	0.3	0.78
39	YR_Dhaulakuan	Serine/threonine protein phosphatase 2A regulatory subunit	Yr/AX-94408063/TraesCS5D02G531300	1.04	1.09	1.62	1.56	*
40	YR_Dhaulakuan	Serine-threonine/tyrosine-protein kinase, catalytic domain	Yr/AX-94408063/TraesCS5D02G531200	3.09	3.57	4.22	1.37
41	YR_Hisar	BTB/POZ domain-containing protein FBL11 [	Yr/AX-94390305/TraesCS3B02G587700	0	0.45	0.03	NA	*
42	YR_Hisar	P-loop containing nucleoside triphosphate hydrolase / Disease resistance protein, plants / Leucine-rich repeat domain superfamily / Winged helix-like DNA-binding domain / Apoptotic protease-activating factors, helical domain	Yr/AX-94390305/TraesCS3B02G587400	0	0.79	0.16	NA	*
43	SR_Indore	AP2/ERF domain / DNA-binding domain	Sr/AX-95168938/TraesCS6A02G196500	4.31	4.07	3.97	0.92
44	SR_Average	Serine/threonine protein kinase Stpk-B	Sr/AX-95084685/TraesCS6B02G167900	0.97	3.05	2	2.05	*
45	SR_Indore	WD40 repeat	Sr/AX-94973922/TraesCS7D02G486800	1.43	2.46	1.58	1.11
46	SR_Indore	Pentatricopeptide repeat	Sr/AX-94973922/TraesCS7D02G486500	0.07	0	0.27	3.87	*
47	SR_Powarkheda	Protein of unknown function DUF1677, Oryza sativa	Sr/AX-94916753/TraesCS1B02G303200	2.01	2.43	2.12	1.06
48	SR_Indore	Protein kinase, ATP binding site	Sr/AX-94878781/TraesCS4B02G353600	1.59	2.15	1.51	0.95
49	SR_Indore	Per1-like	Sr/AX-94878781/TraesCS4B02G353500	3.05	2.29	2.99	0.98
50	SR_Powarkheda	MFS transporter superfamily	Sr/AX-94843704/TraesCS1B02G217900	0	0	0.04	NA	*
51	SR_Powarkheda	DDB1- and CUL4-associated factor 8-like	Sr/AX-94843704/TraesCS1B02G217800	2.04	1.81	2.25	1.1
52	SR_Vijapur	Peptidase S8 propeptide/proteinase inhibitor I9 superfamily	Sr/AX-94751325/TraesCS6D02G007100	1.74	2.67	2.25	1.29
53	SR_Average	Glycerophosphodiester phosphodiesterase domain	Sr/AX-94691001/TraesCS1D02G114700	1.91	1.56	2.4	1.26
54	SR_Average	Cold-regulated 7	Sr/AX-94664270/TraesCS2B02G483000	3.48	2.67	4.86	1.39
55	SR_Average	Coenzyme Q-binding protein COQ10, START domain	Sr/AX-94641391/TraesCS4A02G353400	3.88	2.37	3.75	0.97
56	SR_Average	Serine/threonine-protein kinase	Sr/AX-94641391/TraesCS4A02G353300	0.84	2.38	2.26	2.68	*
57	SR_Mahabaleshwar	Hydroxyethylthiazole kinase	Sr/AX-94580041/TraesCS3D02G463300	0.23	1.81	0.71	3.17	*
58	SR_Mahabaleshwar	UV-stimulated scaffold protein A	Sr/AX-94580041/TraesCS3D02G462900	0.57	1.43	0.99	1.74	*
59	SR_Vijapur	Embryo-specific ATS3	Sr/AX-94575656/TraesCS1A02G115400	2.24	2.06	2.96	1.32
60	SR_Vijapur	Triose phosphate/phosphoenolpyruvate translocator	Sr/AX-94575656/TraesCS1A02G115200	3.84	1.65	4.04	1.05
61	SR_Niphad	F-box domain	Sr/AX-94543538/TraesCS1D02G096000	0.08	0.5	0.16	1.94	*
62	SR_Indore	Ankyrin repeat	Sr/AX-94472028/TraesCS3D02G152600	3.52	3.22	4.46	1.27
63	SR_Average	Calcineurin-like phosphoesterase domain, ApaH type	Sr/AX-94421372/TraesCS5B02G371900	1.51	0	1.23	0.82
64	SR_Average	Protein kinase domain	Sr/AX-94421372/TraesCS5B02G371800	3.32	3.97	3.59	1.08
Note: * candidate genes with over expression by more than 1.5 times under Rust compared to control
		NA : No expression under control, and were expreesed only under stress, hence fold change cannot be calculated
